# Supplementary material for: Deep Learning-Based Dental Caries Diagnosis on Panoramic Radiographies: Performance of YOLOv8 Versus Human Observers
Source: Diagnostics (Basel). 2026 Apr 13;16(8):1150. doi: 10.3390/diagnostics16081150 (PMC13114539; doi:10.3390/diagnostics16081150)
Supplement: Supplementary file 1 [file diagnostics-16-01150-s001.zip]

Archive with 1 entries (1 files):
- diagnostics-4168753-supplementary.pdf
